# Supplementary material for: Anti-HIV Activity and Immunomodulatory Properties of Fractionated Crude Extracts of Alternaria alternata
Source: Microorganisms. 2024 Jun 5;12(6):1150. doi: 10.3390/microorganisms12061150 (PMC11205553; doi:10.3390/microorganisms12061150)
Supplement: Supplementary file 1 [file microorganisms-12-01150-s001.zip]

Archive with 1 entries (1 files):
- microorganisms-3000558-supplementary.pdf
